# Supplementary material for: Discovery and Engineering of a Novel Bacterial L-Aspartate α-Decarboxylase for Efficient Bioconversion
Source: Foods. 2023 Dec 10;12(24):4423. doi: 10.3390/foods12244423 (PMC10743139; doi:10.3390/foods12244423)
Supplement: Supplementary file 1 [file foods-12-04423-s001.zip]

Archive with 1 entries (1 files):
- foods-2737018-supplementary.pdf
